# Supplementary material for: Comparison of Secondary Metabolite Extraction Methods in Hamelia patens Jacq. and Their Inhibitory Effect on Fusarium oxysporum f. sp. radicis-lycopersici
Source: Metabolites. 2025 Jan 6;15(1):23. doi: 10.3390/metabo15010023 (PMC11767014; doi:10.3390/metabo15010023)
Supplement: Supplementary file 1 [file metabolites-15-00023-s001.zip]

Archive with 1 entries (1 files):
- metabolites-3386186-supplementary.pdf
